# Supplementary material for: Albumin-to-Alkaline Phosphatase Ratio as a Prognostic Biomarker for Spinal Fusion in Lumbar Degenerative Diseases Patients Undergoing Lumbar Spinal Fusion
Source: J Clin Med. 2022 Aug 12;11(16):4719. doi: 10.3390/jcm11164719 (PMC9409976; doi:10.3390/jcm11164719)
Supplement: Supplementary file 1 [file jcm-11-04719-s001.zip]

Archive with 1 entries (1 files):
- jcm-1828802-supplementary.pdf
